# Supplementary material for: Underlying Mechanisms of Reductive Amination on Pd-Catalysts: The Unique Role of Hydroxyl Group in Generating Sterically Hindered Amine
Source: Int J Mol Sci. 2022 Jul 10;23(14):7621. doi: 10.3390/ijms23147621 (PMC9320161; doi:10.3390/ijms23147621)
Supplement: Supplementary file 1 [file ijms-23-07621-s001.zip]

Archive with 1 entries (1 files):
- ijms-1790296-supplementary.pdf
